# Supplementary material for: Understanding the Determinants Influencing Self-Medication with Antibiotics Among Malaysian Residents: A Qualitative Study to Inform Preventive Public Health Strategies
Source: Antibiotics (Basel). 2024 Nov 11;13(11):1070. doi: 10.3390/antibiotics13111070 (PMC11591425; doi:10.3390/antibiotics13111070)
Supplement: Supplementary file 1 [file antibiotics-13-01070-s001.zip]

Archive with 2 entries (2 files):
- Supplemental file S1.pdf
- Supplemental file S2.pdf
